# Supplementary material for: Agroecosystem resilience. A conceptual and methodological framework for evaluation
Source: PLoS One. 2020 Apr 22;15(4):e0220349. doi: 10.1371/journal.pone.0220349 (PMC7176124; doi:10.1371/journal.pone.0220349)
Supplement: S1 Data — (XLSX) [file pone.0220349.s001.xlsx]

## Sheet: Resilience calculation
AGROECOSYSTEM	Capacity for agency 50%					Agrarian structure 37%					Conditions and context 10%						Productive practices 3%
	Political-organizational 70%			Use of resources 30%		Land tenure 50%		Production relationships 50%			Biophysical factors 25%		Social factors 45%		Health factors30%		Soil management and biodiversity 100%
	Pertinence and/or link to organizations, cooperatives, and educational institutions	Level of training and political decision-making power	Level of training and political decision-making power (women)	Subsistance (animal and vegetable) *Values within brackets are proposed weights	Infraestructure	Property size* and/or area	Land ownership	Labor conditions	Market relationships	Level of income	Soil quality	Distance to forests and water sources	Access paths	Access to public services and telecommunications	Drinking water	Frequency of protein consumption	Soil management and biodiversity	Average	Weighted average	Average including only biophysical factors and management practices
Level 1	50	50	50	50	50	37	37	37	37	37	10	10	10	10	10	10	3
Level 2	70	70	70	30	30	50	50	50	50	50	25	25	45	45	30	30	100
Level 3 (number of variables at this level)	3	3	3	2	2	2	2	3	3	3	2	2	2	2	2	2	1
Score over 100	11.6667	11.6667	11.6667	7.5	7.5	9.25	9.25	6.16667	6.16667	6.16667	1.25	1.25	2.25	2.25	1.5	1.5	3	100
B1	5	5	5	0.6	2.5	1.7	5	1.3	0	2	2.5	1.7	1.5	2.725	0	3.1	2.3	2.46618	3.06881	1.975
B2	4	5	4	0	1	2.8	5	1.3	0	0	4	0.5	2	3.9	0	3.6	1.6	2.27647	2.68433	2.22857
B3	5	5	5	4.4	3	1.7	5	2.5	0	0	4.5	1	2	3.9	0	5	2.6	2.97647	3.43342	2.71429
B4	3	3	1	3.9	3	1.8	5	2.5	0	0	4.5	1	2	3.9	0	4	2.5	2.41765	2.45383	2.55714
B5	5	2	1	4.4	3	1.6	5	2.5	0	0	4.5	1	2	3.9	0	4	2.1	2.47059	2.5775	2.5
B6	5	5	5	5	3	1.7	5	2.5	0	0	4.5	1	2	3.9	0	3.3	2.6	2.91176	3.45292	2.47143
B7	5	2	1	5	3	2	5	3	0	0	4.5	1	2	4	0	3.6	3	2.59412	2.71358	2.58571
B8	5	5	3	3.3	3	2	5	3	0	0	4	1	2	4	0	3.6	1	2.64118	3.10317	2.22857
B9	3	3	1	3.9	3	2	5	3	0	0	4	1	2	4	0	3.8	2.3	2.41176	2.49017	2.44286
B10	4	3	5	0.6	1	2	5	3	0	0	4.5	1	2	3	0	2.6	2.6	2.31176	2.65075	2.24286
B11	4	1	1	0	1	3	5	1	0	0	4.5	1	2	3.65	0	3.1	2.3	1.91471	1.88804	2.36429
B12	4	5	3	2.2	1	3	5	1	0	0	4.5	1	2	3	0	3.1	2	2.34118	2.72942	2.22857
B13	4	3	5	0	1	3	5	1	0	0	4.5	1	2	3.5	0	3.1	3	2.3	2.60567	2.44286
B14	3	3	1	3.3	3	2	5	1	0	0	4	1	2	3.5	0	3.6	2	2.2	2.29858	2.3
B15	5	3	1	1.1	3	2	5	3	0	0	4	1	2	4	0	4.3	2.3	2.39412	2.521	2.51429
B16	5	5	5	2.8	3	2	5	3	0	0	4	1	2	3	0	3.3	2	2.71176	3.302	2.18571
B17	5	5	5	3.3	3	2	5	3	0	0	4.25	1	2	4	0	4	2.3	2.87353	3.38462	2.50714
C1	4	1	1	5	4	0.332447	2.5	0	0	0	2.5	4	2	3.16667	0	3.33333	1.3	2.00779	1.9235	2.32857
C2	3	1	1	3.3	4	0.930851	2.5	0	0	3	2.5	4	2	3.16667	0	3.33333	0.8	2.03123	1.90469	2.25714
C3	3	1	1	2.2	4	0.87766	2.5	0	0	0	2.5	4	2	3.16667	0	1.66667	0.8	1.68888	1.60727	2.01905
C4	4	1	1	3.3	3	1.72872	2.5	0	0	0	2.5	4	2	3.16667	0	1.66667	0.8	1.80365	1.81016	2.01905
C5	2	1	1	2.2	4	1.89934	2.5	0	0	0	2.5	4	2	2.41667	0	1.66667	0.8	1.64604	1.56823	1.9119
C6	3	1	1	2.7	3	1.32979	2.5	2.5	0	0	2.5	5	2	3.16667	0	1.66667	1.3	1.92136	1.79326	2.23333
C7	0	1	1	1.1	4	0.0105851	2.5	0	0	0	2.5	4	2	3.16667	0	0.714286	0.8	1.34068	1.08028	1.88299
C8	4	1	1	3.3	4	0.698138	2.5	2.5	0	0	2.5	5	2	3.16667	0	3.33333	0.8	2.10577	1.98149	2.4
C9	3	1	1	2.7	3	1.39628	2.5	2.5	0	3	2.5	4	2	3.24967	0	3.33333	1.3	2.14584	1.99877	2.34043
C10	4	1	1	2.7	4	1.19681	2.5	0	0	0	2.5	4	2	2.41667	0	1.66667	1.3	1.78118	1.78908	1.98333
C11	3	1	1	2.7	4	2.97872	2.5	0	0	0	2.5	5	2	3.24967	0	1.66667	0.8	1.90559	1.85348	2.17376
C12	4	1	1	2.7	4	2.97872	2.5	0	0	3	2.5	5	1	3.16667	0	3.33333	1.8	2.23404	2.18578	2.4
C13	3	1	1	5	3	2.99202	2.5	0	0	3.5	2.5	5	2	3.24967	0	1.66667	1.3	2.21814	2.18305	2.24519
C14	0	1	1	3.3	4	2.79255	2.5	0	0	0	2.5	5	2	3.24967	0	1.66667	1.3	1.78288	1.54626	2.24519
C15	3	1	1	1.1	3	3.65691	2.5	0	0	0	2.5	4	2	3.16667	0	1.66667	1.3	1.75825	1.72185	2.09048
C16	3	1	1	1.6	4	2.5266	2.5	0	0	3.5	2.5	4	2	3.16667	0	1.66667	1.3	1.98588	1.94563	2.09048
C17	0	1	1	1.6	4	3.52394	2.5	0	0	0	2.5	4	2	3.16667	0	1.66667	1.3	1.66219	1.47205	2.09048
	Pertinence and/or link to organizations, cooperatives, and educational institutions	Level of training and political decision-making power	Level of training and political decision-making power (women)	Subsistance (animal and vegetable) *Values within brackets are proposed weights	Infraestructure	Property size* and/or area	Land ownership	Labor conditions	Market relationships	Level of income	Soil quality	Distance to forests and water sources	Access paths	Access to public services and telecommunications	Drinking water	Frequency of protein consumption	Soil management and biodiversity	Weighted average
B1	58.3333	58.3333	58.3333	4.5	18.75	15.725	46.25	8.01667	0	12.3333	3.125	2.125	3.375	6.13125	0	4.65	6.9	3.06881
B2	46.6667	58.3333	46.6667	0	7.5	25.9	46.25	8.01667	0	0	5	0.625	4.5	8.775	0	5.4	4.8	2.68433
B3	58.3333	58.3333	58.3333	33	22.5	15.725	46.25	15.4167	0	0	5.625	1.25	4.5	8.775	0	7.5	7.8	3.43342
B4	35	35	11.6667	29.25	22.5	16.65	46.25	15.4167	0	0	5.625	1.25	4.5	8.775	0	6	7.5	2.45383
B5	58.3333	23.3333	11.6667	33	22.5	14.8	46.25	15.4167	0	0	5.625	1.25	4.5	8.775	0	6	6.3	2.5775
B6	58.3333	58.3333	58.3333	37.5	22.5	15.725	46.25	15.4167	0	0	5.625	1.25	4.5	8.775	0	4.95	7.8	3.45292
B7	58.3333	23.3333	11.6667	37.5	22.5	18.5	46.25	18.5	0	0	5.625	1.25	4.5	9	0	5.4	9	2.71358
B8	58.3333	58.3333	35	24.75	22.5	18.5	46.25	18.5	0	0	5	1.25	4.5	9	0	5.4	3	3.10317
B9	35	35	11.6667	29.25	22.5	18.5	46.25	18.5	0	0	5	1.25	4.5	9	0	5.7	6.9	2.49017
B10	46.6667	35	58.3333	4.5	7.5	18.5	46.25	18.5	0	0	5.625	1.25	4.5	6.75	0	3.9	7.8	2.65075
B11	46.6667	11.6667	11.6667	0	7.5	27.75	46.25	6.16667	0	0	5.625	1.25	4.5	8.2125	0	4.65	6.9	1.88804
B12	46.6667	58.3333	35	16.5	7.5	27.75	46.25	6.16667	0	0	5.625	1.25	4.5	6.75	0	4.65	6	2.72942
B13	46.6667	35	58.3333	0	7.5	27.75	46.25	6.16667	0	0	5.625	1.25	4.5	7.875	0	4.65	9	2.60567
B14	35	35	11.6667	24.75	22.5	18.5	46.25	6.16667	0	0	5	1.25	4.5	7.875	0	5.4	6	2.29858
B15	58.3333	35	11.6667	8.25	22.5	18.5	46.25	18.5	0	0	5	1.25	4.5	9	0	6.45	6.9	2.521
B16	58.3333	58.3333	58.3333	21	22.5	18.5	46.25	18.5	0	0	5	1.25	4.5	6.75	0	4.95	6	3.302
B17	58.3333	58.3333	58.3333	24.75	22.5	18.5	46.25	18.5	0	0	5.3125	1.25	4.5	9	0	6	6.9	3.38462
C1	46.6667	11.6667	11.6667	37.5	30	3.07513	23.125	0	0	0	3.125	5	4.5	7.125	0	5	3.9	1.9235
C2	35	11.6667	11.6667	24.75	30	8.61037	23.125	0	0	18.5	3.125	5	4.5	7.125	0	5	2.4	1.90469
C3	35	11.6667	11.6667	16.5	30	8.11835	23.125	0	0	0	3.125	5	4.5	7.125	0	2.5	2.4	1.60727
C4	46.6667	11.6667	11.6667	24.75	22.5	15.9907	23.125	0	0	0	3.125	5	4.5	7.125	0	2.5	2.4	1.81016
C5	23.3333	11.6667	11.6667	16.5	30	17.5688	23.125	0	0	0	3.125	5	4.5	5.4375	0	2.5	2.4	1.56823
C6	35	11.6667	11.6667	20.25	22.5	12.3005	23.125	15.4167	0	0	3.125	6.25	4.5	7.125	0	2.5	3.9	1.79326
C7	0	11.6667	11.6667	8.25	30	0.0979122	23.125	0	0	0	3.125	5	4.5	7.125	0	1.07143	2.4	1.08028
C8	46.6667	11.6667	11.6667	24.75	30	6.45778	23.125	15.4167	0	0	3.125	6.25	4.5	7.125	0	5	2.4	1.98149
C9	35	11.6667	11.6667	20.25	22.5	12.9156	23.125	15.4167	0	18.5	3.125	5	4.5	7.31175	0	5	3.9	1.99877
C10	46.6667	11.6667	11.6667	20.25	30	11.0705	23.125	0	0	0	3.125	5	4.5	5.4375	0	2.5	3.9	1.78908
C11	35	11.6667	11.6667	20.25	30	27.5532	23.125	0	0	0	3.125	6.25	4.5	7.31175	0	2.5	2.4	1.85348
C12	46.6667	11.6667	11.6667	20.25	30	27.5532	23.125	0	0	18.5	3.125	6.25	2.25	7.125	0	5	5.4	2.18578
C13	35	11.6667	11.6667	37.5	22.5	27.6762	23.125	0	0	21.5833	3.125	6.25	4.5	7.31175	0	2.5	3.9	2.18305
C14	0	11.6667	11.6667	24.75	30	25.8311	23.125	0	0	0	3.125	6.25	4.5	7.31175	0	2.5	3.9	1.54626
C15	35	11.6667	11.6667	8.25	22.5	33.8265	23.125	0	0	0	3.125	5	4.5	7.125	0	2.5	3.9	1.72185
C16	35	11.6667	11.6667	12	30	23.371	23.125	0	0	21.5833	3.125	5	4.5	7.125	0	2.5	3.9	1.94563
C17	0	11.6667	11.6667	12	30	32.5964	23.125	0	0	0	3.125	5	4.5	7.125	0	2.5	3.9	1.47205

## Sheet: Fig 3 and Fig 4
Agroecosystem	Weighted average	Average	Variance
	X	Y
B1	3.06881	1.97571	-0.356196
B2	2.68433	2.22857	-0.169786
B3	3.43342	2.71429	-0.209451
B4	2.45383	2.55714	0.0421013
B5	2.5775	2.5	-0.0300679
B6	3.45292	2.47143	-0.284249
B7	2.71358	2.58571	-0.0471218
B8	3.10317	2.22857	-0.28184
B9	2.49017	2.44286	-0.0189985
B10	2.65075	2.24286	-0.153878
B11	1.88804	2.36429	0.252242
B12	2.72942	2.22857	-0.183499
B13	2.60567	2.44286	-0.0624829
B14	2.29858	2.3	0.000616322
B15	2.521	2.51429	-0.00266334
B16	3.302	2.18571	-0.338064
B17	3.38462	2.50714	-0.259255
C1	1.9235	2.32857	0.21059
C2	1.90469	2.25714	0.185047
C3	1.60727	2.02	0.256792
C4	1.81016	2.02	0.115925
C5	1.56823	1.91286	0.219755
C6	1.79326	2.23429	0.245938
C7	1.08028	1.88286	0.74294
C8	1.98149	2.4	0.211207
C9	1.99877	2.34	0.170718
C10	1.78908	1.98429	0.10911
C11	1.85348	2.17429	0.173081
C12	2.18578	2.4	0.0980052
C13	2.18305	2.24571	0.0287067
C14	1.54626	2.24571	0.45235
C15	1.72185	2.09143	0.214642
C16	1.94563	2.09143	0.0749382
C17	1.47205	2.09143	0.420762

## Sheet: ANOVA 1 FACTOR
Variable	Result	Interpretation	Brazil	Colombia
Pertinence and/or link to organizations, cooperatives, and educational institutions	<.0001	There are differences between countries	4.3529	2.4118
Level of training and political decision-making power	<.0001	There are differences between countries	3.7059	1		To determine if there are statistically significant differences between the agroecosystems in Brazil and Colombia, an analysis of variance by variable was carried out in the SAS program, taking the country as “treatment”. In all cases, the null hypothesis was "There are no differences between countries", with an alpha value of 0.05 and 95% confidence. Additionally, a multiple comparison analysis …
Level of training and political decision-making power (women)	<.0001	There are differences between countries	3.0588	1
Subsistance (animal and vegetable)	0.7621	There are no differences between countries	2.5765	2.7353		For the other variables (Pertinence and/or link to organizations, cooperatives, and educational institutions, Level of training and political decision-making power, Level of training and political decision-making power (women), Infraestructure, Land ownership, Labor conditions, Level of income, Soil quality, Distance to forests and water sources, Access to public services and telecommunications, …
Infraestructure	0.0003	There are differences between countries	3.5882	2.7647
Property size* and/or area	0.3932	There are no differences between countries	2.1353	1.8741
Land ownership	<.0001	There are differences between countries	5	2.5
Labor conditions	<.0001	There are differences between countries	2.2118	0.4412
Market relationships		There are no differences between countries	0	0
Level of income	0.0399	There are differences between countries	0.1176	0.9412
Soil quality	<.0001	There are differences between countries	4.1912	2.5
Distance to forests and water sources	<.0001	There are differences between countries	0.0118	4.3529
Access paths	0.6577	There are no differences between countries	1.97059	1.94118
Access to public services and telecommunications	<.0001	There are differences between countries	3.64	3.1006
Drinking water		There are no differences between countries	0	0
Frequency of protein consumption	<.0001	There are differences between countries	3.5941	2.1018
Soil management and biodiversity	<.0001	There are differences between countries	2.2647	1.1232
Average	<.0001	There are differences between countries	2.55408	1.81107
Weighted average	<.0001	There are differences between countries	2.8762	1.6814
